# Supplementary material for: Resveratrol Loaded Liposomes Disrupt Cancer Associated Fibroblast Communications within the Tumor Microenvironment to Inhibit Colorectal Cancer Aggressiveness
Source: Nanomaterials (Basel). 2022 Dec 25;13(1):107. doi: 10.3390/nano13010107 (PMC9824711; doi:10.3390/nano13010107)
Supplement: Supplementary file 1 [file nanomaterials-13-00107-s001.zip]

Archive with 1 entries (1 files):
- nanomaterials-2102621-supplementary.pdf
